# Supplementary material for: CCL2 and PAK6 as Candidate Biomarkers of Neuroinflammation in Parkinson’s Disease: An Integrated Machine Learning and Single-Nucleus Transcriptomic Study
Source: Brain Sci. 2026 Apr 25;16(5):463. doi: 10.3390/brainsci16050463 (PMC13204684; doi:10.3390/brainsci16050463)
Supplement: Supplementary file 1 [file brainsci-16-00463-s001.zip]

Archive with 1 entries (1 files):
- brainsci-4267984-supplementary.pdf
